# Supplementary material for: Minimally expanded breast cancer tumor-infiltrating-lymphocytes provide guidance for therapeutic selection
Source: Front Immunol. 2025 Nov 26;16:1699262. doi: 10.3389/fimmu.2025.1699262 (PMC12689370; doi:10.3389/fimmu.2025.1699262)
Supplement: Supplementary file 1 [file DataSheet1.xlsx]

## Sheet: ST1
Supplementary Table 1. Concentrations in pg/ml of the analyzed cytokines secreted in the supernatant of the initial TIL cultures. The different biopsy sections cultured are shown, along with the days of supernatant collection.
Biopsy and section	Day of culture	IL-4	IL-10	IL-17A	TNF-a	sFas	sFasL	IFN-g	Granzyme A	Granzyme B	Perforin	Granulysin
562.2	5	0	1.34	0	0	0	0	0	0	0	0	0
562.4	5	0	14.71	0	0	32.62	0	0	5.73	0	0	0
562.6	5	0	10.02	0	0	0	0	0	5.44	0	0	0
562.7	5	0	17.93	0	0	0	0	0	20.9	0	0	0
562.9	5	0	16.71	0	0	0	0	0	2.94	0	0	0
562.10	5	0	43.55	13.63	1.87	0	0	0	34.59	0	0	0
562.11	5	0	64.51	21.28	38.14	0	0	0	65.6	8.73	0	0
562.2	10	0	21.31	22.36	6.99	0	0	101	167	2097.78	0	0
562.4	10	0	51.44	67.33	3.31	0	12.35	60.09	388.42	6317.6	0	0
562.6	10	0	83.35	2.33	0	0	0	0	77.79	0	0	0
562.7	10	7.82	115.14	209.85	0	0	0	10.75	2394.83	776.45	0	0
562.9	10	2.18	58.39	4.01	5.11	0	0	0	156.95	0	0	0
562.10	10	0	74.76	20.6	33.92	0	0	0	170.21	0	0	0
562.11	10	0	117.34	56.71	81.62	0	0	0	228.74	12.81	0	0
562.2	14	3.64	21.6	650.1	49.97	17.23	136.87	3945.46	9037.62	27202.86	1337.9	36782.49
562.4	14	0	134.02	644.58	35.74	12.43	166.48	1982.79	8720.88	27436.95	4693.88	5473.86
562.6	14	5.22	803.33	818.95	18.28	263.63	383.79	3024.96	12647.65	45844.81	39104.83	122560.3
562.7	14	4.05	1574.27	1040.41	0	69.87	6.47	60.08	11290.27	6101.78	2390.2	16920.09
562.9	14	18.81	67.09	149.39	0	0	14.52	97.32	897.19	810.09	0	0
562.10	14	69.85	212.82	307.6	0	0	5.85	13.5	2572.39	633.64	0	628.51
562.11	14	31.96	56.2	450.14	1.53	121.4	42.69	788.57	4976.78	12621.84	0	1125.32
562.2	20	18.85	31945.24	946.5	134.98	342.6	489.1	14502.68	12647.65	45845.11	39104.83	122560.3
562.4	20	0.69	32.09	745.76	108.07	0	262.02	5440.82	12647.65	37349.5	39104.83	122560.3
562.6	20	18.56	31945.24	991.17	153.1	649.54	1015.18	12738.93	12647.65	45845.14	39104.83	122560.3
562.7	20	7.64	1746.14	996.55	4.3	170.22	17.71	202.74	5081.86	10643.15	3847.4	104363.79
562.9	20	30.88	161.69	544.64	0	94.1	23.07	129.58	9179.31	6466	4112.48	12935.32
562.10	20	23.72	291.28	633.43	0	0	6.39	0	12647.6	1711.24	1649.74	2308.83
562.11	20	19.95	2416.15	827.83	10.74	196.65	120.43	834.45	12647.65	45844.89	7458.06	122560.3
Q1.1B	5	3.62	14.31	11.6	2.5	590.08	6.19	30.75	34.12	49.28	1594	49.25
Q1.3D	5	6.32	19.23	42.04	1.97	100.19	5.86	48.46	164.18	51.35	1107	79.4
Q1.3B	5	11	31.05	84.48	6.04	130.91	7.02	182.99	469.07	89.72	1626	105.93
Q1.4D	5	2.56	11.51	8.79	4.06	41.35	2.52	23.49	23.63	23.76	214.54	0
Q1.4B	5	1.98	7.31	7.07	1.11	49.27	2.27	20.39	34.09	25.62	315.37	0
Q1.6D	5	3.37	21.79	20.21	2.05	169.53	4.42	119.38	82.51	40.46	888.12	34.65
Q1.6B	5	2.09	15.81	3.5	1.1	183.01	2.37	13.6	27.56	30.78	559.73	0
Q1.8D	5	3.08	27.09	16.12	1.71	180.5	3.83	30.89	66.89	37.84	817.22	23.49
Q1.9D	5	1.58	33.58	5.56	1.54	49.78	1.95	13.15	p	21.78	291.55	0
Q1.1B	11	2.85	4.79	22.76	0	477.65	2.73	10.06	55.88	26.41	390.41	20.79
Q1.3D	11	31.03	25.88	232.35	6.53	198.06	44.61	133.79	13780	138.45	11690	39262
Q1.3B	11	28.27	18.37	207.78	5.97	185.03	28.65	124.01	13780	134.38	11690	65769
Q1.4D	11	23.41	45.02	109.53	1.47	123.35	17.97	59.81	604.41	62.41	2961	1100
Q1.4B	11	49.49	23.38	204.39	6.62	211.29	30.38	349.05	3452	211.82	4472	1954
Q1.6D	11	15.8	11.7	138.39	2.11	149.78	15.04	77.6	856.08	40.09	6157	1029
Q1.6B	11	15.23	9.96	33.86	0	241.69	4.89	52.06	121.58	26.94	561.85	57.62
Q1.8D	11	19.68	163.95	157.38	3.05	309.3	22.69	90.32	860.3	338.17	8018	1733
Q1.9D	11	14.89	201.74	116.32	2.38	342.65	21.98	89.17	621.3	110.43	7506	1031
Q1.3D	14	42.77	27.02	277.78	13.41	219.63	49.68	207.97	13780	126.33	11690	65769
Q1.4D	14	35.73	81.39	137.06	19.6	118.6	41.24	192.17	9701	83.09	11690	11089
Q1.6D	14	41.11	117.18	161.8	24.29	154.6	50.29	236.36	13780	84.64	11690	9368
Q1.8D	14	63.06	251.32	205.74	41.99	242.92	72.58	327.67	13780	119.92	11690	35083
Q1.9D	14	57.65	227.7	186.74	38.1	234.02	68.2	285.19	13780	110.62	11690	24653
Q1.1B	14	2.11	6.73	8.68	1.97	553.9	4.32	20.54	28.37	42.52	924.04	81.92
Q1.3B	14	21.5	11.73	167.44	4.64	62.53	14.74	59.27	13780	39.62	11690	65769
Q1.4B	14	55.95	209.69	180.65	33.14	253.66	72.36	360.91	13780	124.15	11690	65769
Q1.6B	14	36.93	127.04	153.65	21.66	108.32	45.13	205.55	4503	94.03	11690	8196
Q1.1B	20	1.68	6.7	3.79	0	401.05	2.23	11.49	30.06	28.38	386.98	41.15
Q1.3D	20	49.42	127.48	42.5	13.97	299.29	50.34	268.08	13780	176.94	11690	65769
Q1.3B	20	24.26	20.72	149.5	3.13	192.05	21.25	45.71	2870	59.85	11690	48902
Q1.4D	20	25.72	21.22	156.37	3.46	198.56	21.38	43.3	3097	59.72	11690	63375
Q1.4B	20	47.61	28.84	291.93	32.94	136.92	102.6	1094	13780	910.37	11690	65769
Q1.6D	20	36.94	41.45	226.54	8.41	209.04	25.65	148.03	5745	49.78	11690	27853
Q1.6B	20	36.16	20.18	232.28	4.27	415.81	40.38	158.6	12783	77.81	11690	4211
Q1.8D	20	41.89	135.29	244.89	13.21	412.9	49.31	295.09	13780	228.73	11690	65769
Q1.9D	20	46.49	14.71	293.48	20.24	401.78	63.38	528.4	13780	404.91	11690	65769
Q2.2D	5	0	14.91	7.99	0	413.32	11.83	17.74	51.92	382.64	430.01	350.69
Q2.2M	5	0	35.02	15.37	0	222.09	7.57	15.48	111.53	328.38	322.14	306.9
Q2.4D	5	0	13.04	0	0	179.77	0	6.24	12.31	191.66	151.68	154.38
Q2.4M	5	0	4.86	0	0	112.93	0	4.92	5.3	157.89	70.47	70.31
Q2.4B	5	0	14.19	42.36	0	252.99	8.89	26.49	259.79	244.34	384.03	619.32
Q2.6D	5	0	8.36	8.1	0	432.12	4.61	7.36	41.39	229.09	255.61	369.57
Q2.6B	5	0	20.28	28.57	0	44.15	0	18.95	148.05	173.14	119.42	263.12
Q2.8D	5	0	33.01	31.68	0	243.06	0	10.36	152.07	182.31	224.47	67.41
Q2.8B	5	0	11.46	72.78	0	45.41	4.61	35.82	448.91	217.83	210.36	408.2
Q2.9B	5	0	8.1	34.21	0	42.68	2.9	31.72	231.91	239.19	202.84	236.48
Q2.2D	11	0	22.02	68.28	0	245.94	14.69	23.78	505.91	289.14	216.72	493.64
Q2.2M	11	14.18	92.98	307.31	0	155.56	21.68	34.65	2540	423.02	473.47	1645
Q2.4D	11	0	9.54	25.16	0	121.17	4.68	4.49	136.57	126.29	74.15	513.44
Q2.4M	11	0	1.82	17.76	0	158.73	2.6	5.8	101.38	97	41.09	170.81
Q2.4B	11	57.19	22.49	866.25	13.48	273.15	164.73	450.14	3846	9219	6043	18158
Q2.6D	11	0	10.95	57.49	0	476.85	12.48	11.41	363.47	146.31	242.14	1014
Q2.6B	11	44.25	17.72	638.07	5.76	57.83	78.37	418.42	3846	3377	2857	13279
Q2.8D	11	59.3	101.98	627.72	1.66	778.92	37.86	39.41	3846	555.06	5327	6365
Q2.8B	11	80.45	50.54	1187	12.62	198.26	131.69	851.64	3846	12051	6043	20516
Q2.9B	11	94.51	68.22	1315	19.05	279.55	151.52	964.69	3846	12249	6043	20516
Q2.2D	14	109.08	305.05	784.04	90.94	492.82	159.07	571.7	3846	1622	6043	20516
Q2.4D	14	34.12	134.65	646.41	11.43	283.4	97.16	144.81	3846	2617	6043	19847
Q2.6D	14	224.92	663.25	1134	220.03	1267	265.29	592.61	3846	3260	6043	20516
Q2.8D	14	260.02	725.6	1426	250.23	1626	270.55	573.22	3846	2781	6043	20516
Q2.2M	14	167.43	518.47	1110	146.58	1032	242.85	1018	3846	1673	6043	20516
Q2.4M	14	160.73	412.35	1130	126.93	1061	253.95	1119	3846	1897	6043	20516
Q2.4B	14	214	889.69	1393	170.69	1303	333.09	1736	3846	2946	6043	20516
Q2.6B	14	388.45	1904	1515	389.07	2477	439.38	1375	3846	3104	6043	20516
Q2.8B	14	384.81	1525	1369	373.35	1843	421.71	902.26	3846	2230	6043	20516
Q2.9B	14	445.94	1823	1521	441.2	2528	478.45	1054	3846	1967	6043	20516
Q2.2D	20	45.97	17.6	851.06	28.69	429.68	89.39	626.64	3846	10211	6043	17531
Q2.2M	20	89.63	255.55	1447	63.94	361.51	245.68	696.17	3846	19333	6043	20516
Q2.4D	20	104.67	16.93	1530	56.44	575.74	345.97	1598	3846	19333	6043	20516
Q2.4M	20	49.1	17.63	932.94	15.68	241.85	82.35	86.22	3846	2236	6043	20516
Q2.4B	20	105.42	453.89	1464	87.25	387.65	191.3	616.39	3846	19333	6043	20516
Q2.6D	20	110.37	1479	1504	60.89	1209	442.33	1558	3846	19333	6043	20516
Q2.6B	20	99.76	833.27	1492	36.24	282.12	160.09	850.66	3846	19333	6043	20516
Q2.8D	20	62.57	16.62	1134	19.14	130.93	59.62	316.86	3846	6854	6043	20516
Q2.8B	20	119.26	5427	1492	186.29	900	469.87	3812	3846	19333	6043	20516
Q2.9B	20	122.88	713.41	1520	219.15	218.5	254.52	3812	3846	19333	6043	20516
Q7.5	5	1.83	12505	37.59	7555	58.06	41.88	127575	5908685	5451695	1763555	2953.59
Q7.6	5	1.2	34.28	48305	9415	52275	64.76	228.38	12734385	15701.56	2981105	3090615
Q7.7	5	0.54	2.67	2.93	0.465	30.67	3.29	13625	174495	0	50.93	22275
Q7.8	5	1605	12.94	40.11	9985	46.06	65.9	203065	11911.91	14519205	3409.38	6422465
Q7.5	11	4075	8875	52045	29.48	103.17	309795	465.01	16600	15230.68	10800	63400
Q7.6	11	3725	31.4	50955	27.74	139755	257225	412.54	16600	7895395	10800	63400
Q7.7	11	7.5	3.61	19265	1.62	74.39	18.07	190.49	1682.55	136905	269.31	279.49
Q7.8	11	4445	30.01	59.37	33495	154575	419465	591235	16600	18323985	10800	63400
Q7.5	15	0.665	3.98	582675	8.14	0	528.44	355.75	16600	32240.65	10315.74	63400
Q7.6	15	1865	87.07	563135	27.03	79345	596555	1196025	16600	49200	8366235	63400
Q7.7	15	7585	2665	434.64	0	254.04	108165	339.43	16600	4438935	989.15	6088.35
Q7.8	15	0	18485	559905	8.34	90.42	450885	310645	16600	28367435	8645835	63400
Q7.5	20	0	1.94	481985	1.38	0	210955	29.6	16600	12195.32	5098.47	63400
Q7.6	20	0	7.06	518445	5.79	0	283675	257325	16600	20298915	3478745	63400
Q7.7	20	0	0.24	355.21	0	0	38365	63.72	16600	2571955	435475	7640.98
Q7.8	20	0	2515	442.88	1935	0	227565	31.74	16600	12893.35	4491.88	63400
Q8.3	5	0	25515	20515	0	0	0	32125	265795	328.01	0	44865
Q8.4	5	0	71.67	79.49	0	78305	0	155.63	1548.6	328.01	42815	312.93
Q8.5	5	0	49.13	52615	0	0	0	42705	903375	328.01	20675	219735
Q8.3	10	2945	123085	224245	0	151.77	11435	112.23	11100735	1477	24.59	1439.86
Q8.4	10	0	29.66	154.44	0	255.29	21.66	71.37	7477675	328.01	206595	4503.3
Q8.5	10	4455	35.45	247.97	0	148.03	23.52	55785	13367.89	4633365	158.52	6546.63
Q8.3	15	0	65475	259.14	0	246645	37.66	80195	13438335	2676.28	106.05	7199725
Q8.4	15	1189795	11.4	113135	41.6	171945	18.83	544755	3817685	328.01	124565	2313395
Q8.5	15	0	8.88	202435	0	0	15.43	0	9684135	328.01	125.1	4755.34
Q8.3	20	0	11.2	178.38	0	245175	20.24	0	8065485	1468.76	52.81	3758.86
Q8.4	20	0	6455	91.86	0	92715	7.82	0	2793.08	328.01	73715	820785
Q8.5	20	0	3.86	148455	0	148.63	12.55	0	7250805	328.01	111425	2229
Q10.1	5	0	0.82	0	0	246485	0	0	113.39	0	0	0
Q10.2	5	0	1.15	0	0	0	0	0	22725	0	0	0
Q10.3	5	0	0.81	0	0	0	0	0	99.96	0	0	0
Q10.5	5	0	4.72	31.82	0	0	0	0	585.28	0	60925	118985
Q10.1	10	0	1.36	10.17	0	264.34	0	0	401.69	0	0	0
Q10.2	10	0	2195	0	0	0	0	0	121.04	0	0	0
Q10.3	10	0	0.42	0	0	0	0	0	145685	0	0	0
Q10.5	10	0	3.64	55.3	0	95.01	7.47	0	1691035	0	103.85	38035
Q10.1	15	0	0.745	23855	0	200245	0	0	615895	0	13635	0
Q10.2	15	0	1405	0	0	0	0	0	297.87	0	0	0
Q10.3	15	0	0.48	0	0	229.83	0	0	146.16	0	0	0
Q10.5	15	0	1415	33275	0	0	3075	0	854.17	0	54.26	0
Q10.1	20	0	1.09	1.63	0	42965	6.34	3.64	66	0	51455	0
Q10.2	20	0	1.04	0	0	29615	3.59	0	36025	0	26635	0
Q10.3	20	0	1.2	0	0	32.19	2735	0	24.22	0	21745	0
Q10.5	20	0	2705	1.86	1225	36.75	4.84	0	71.25	0	92345	0
Q12.1	5	1.33	51995	5935	2.69	42345	4775	37.99	224.69	92525	98.63	26575
Q12.2	5	0	14.91	1.34	1265	25.61	1715	9.14	18125	0	62.99	5.35
Q12.3	5	0	4.29	0	0	27.88	1.64	0	9.84	0	11.46	5.64
Q12.4	5	0.73	38.9	1625	1.51	42515	2.26	13.03	47.89	27.61	57045	12875
Q12.5	5	0	11405	2305	0.615	35.85	3115	11.57	29145	0	19275	21.09
Q12.1	10	8615	83.93	100.71	7895	66635	21385	262.19	5053985	4351745	515.44	885.67
Q12.2	10	1.45	41255	121.3	1435	35005	4485	40.22	696015	348645	160.25	109805
Q12.3	10	0	6.8	3145	1015	33765	2.39	10375	193.64	49.55	30.73	37345
Q12.4	10	0.73	29.5	7.1	2.15	32645	5915	37735	335595	364985	127905	222825
Q12.5	10	6.82	11.18	21.85	6.66	66.03	10975	123705	1773.88	1513.34	141345	1518.59
Q12.1	15	2.94	57665	59.35	13295	56865	22.94	173.93	3668485	387.54	476.02	3126295
Q12.2	15	1.1	37.02	115005	1.54	35965	7.18	46085	2056.1	278.47	199.4	457995
Q12.3	15	49.92	8.19	16.47	2395	37655	7.56	56355	1411555	189.7	107.34	504865
Q12.4	15	3685	58685	32.02	6.92	65145	23.84	244.69	3287.96	1175965	416035	1899.15
Q12.5	15	4855	36315	48.14	26.84	92805	37355	390.08	16339025	8217.67	1275.91	17320675
Q12.1	20	9.67	80025	52585	15035	47785	32.91	390315	6666.96	3378.78	375.04	3112.83
Q12.2	20	0.825	27.39	71.22	1435	41835	10.95	24.34	2279275	167695	279895	876355
Q12.3	20	53825	16145	47.01	9.2	63.15	24.29	275.52	11297.68	2543.61	616545	3508.08
Q12.4	20	2.45	21.87	22825	4.38	51.89	35215	127.56	2582.21	470.68	501.14	2334.97
Q12.5	20	4705	30.97	50535	39765	97.83	109.68	1459545	14576375	12222.27	1569.85	30739.96
Q14.2.1	5	0	3.77	0	0	18.51	2.3	9495	29845	28735	26.84	26.64
Q14.2.2	5	1675	12.48	6.77	1935	32.39	5545	32.99	276.47	129.83	190.78	217.24
Q14.2.3	5	0	2855	0	0.6	30.31	2.77	2.16	33.21	0	24665	43.48
Q14.2.4	5	1975	25215	8015	3225	31.37	3.64	33505	160045	58.14	76555	67.82
Q14.2.1	10	5475	52195	33775	5.95	49.51	41915	239.4	4204935	1843285	961505	1483005
Q14.2.2	10	14.53	40725	50.82	16165	59255	77.92	469005	12604.32	2997.37	3319.18	9876.24
Q14.2.3	10	34125	13425	20.95	3135	46475	21.67	59.55	1981.75	358.39	416.43	632465
Q14.2.4	10	5.19	41.94	71525	12775	58405	44.75	546.05	9656115	3264045	1872715	3080675
Q14.2.1	15	9715	69.73	46.6	28.92	64375	181.19	1025.66	14857125	2265.31	2916715	9089.93
Q14.2.2	15	5.14	39.84	52285	33.99	95155	124.52	849.17	13489595	2690295	4481.7	46362345
Q14.2.3	15	4805	5115	42.65	15.1	93735	129805	176.16	9197.08	1124.05	2612.78	8199.08
Q14.2.4	15	5125	27595	70945	37095	95.91	156.76	2741005	14065755	2120.93	3502.86	32627035
Q14.2.1	20	16125	39.55	46185	40675	84225	193.83	1163065	16233625	4729.26	3057815	10193825
Q14.2.2	20	11.85	35.16	43495	30625	71.35	74795	486355	8176415	3847.8	2256755	25398.87
Q14.2.3	20	10135	3.53	42.09	18.21	82.19	126485	238985	7556785	1041.72	2940.84	8196635
Q14.2.4	20	20.57	44.52	66.52	46.01	107.59	148.82	2535.15	12207065	4975.79	2573.68	34551005
Q15.2.1	5	1.4	14995	14355	2255	67055	2.63	40105	87.98	61125	40.52	19.87
Q15.2.2	5	1375	23.88	18.01	3255	67665	6.55	38415	409325	101.65	63365	35.03
Q15.2.3	5	1115	66.32	25715	3.43	73725	5655	65475	217.67	118.47	106.68	34.77
Q15.2.1	10	1895	13.49	240905	11.28	134065	17745	183175	11134	1850085	833665	1473.33
Q15.2.2	10	2.12	26.45	275.65	12.22	129165	22555	240585	7361495	1667.23	939.49	1518.82
Q15.2.3	10	2145	19815	307255	16925	119.78	22.45	221515	9932605	3624895	949895	2568.1
Q15.2.1	15	3665	6.31	164895	13045	102225	18.51	64195	6914875	104765	990.27	3656.68
Q15.2.2	15	2.02	8815	167105	12715	95.71	25.82	111095	3595385	149365	1042715	2129.11
Q15.2.3	15	1475	5.89	386.27	32.93	103.33	11345	88685	4540895	182.4	1013.1	3879.07
Q15.2.1	20	4.3	6575	141.78	11.87	100895	16675	27.26	4514865	98825	719.11	3263.83
Q15.2.2	20	1.97	8985	113215	8.95	76485	12975	39855	1536095	146925	513.25	1196.95
Q15.2.3	20	1535	5985	575.08	28355	94225	9135	54455	3676205	373.06	763.78	2958.78
Q16.1.1	5	2435	14.55	4575	3.5	28835	8795	46.2	289.07	123.62	246195	96565
Q16.2.1	5	1.62	89815	8.69	2.74	54.39	13.97	26605	483.96	271.62	984035	104.25
Q16.1.1	10	27895	8525	23.62	9215	43.95	36595	86.62	2460.72	336.32	1289655	775185
Q16.2.1	10	2.64	28155	25425	7.34	98.8	78.58	68.82	2655.61	696.69	2600095	812.71
Q16.1.1	15	26.71	15485	25.41	8.16	46075	25745	75965	2711.54	341.41	816485	477265
Q16.2.1	15	3.47	17.62	13.81	8595	66255	38265	61.13	1204745	128375	1346695	611755
Q16.1.1	20	8635	9.99	33555	5695	67695	28.8	64925	4568075	295435	1223355	700.83
Q16.2.1	20	0.73	6.71	10.69	5.24	109575	26545	16.21	807.34	49.07	1219.13	483915
Q17.3.1	5	0	1.75	0	0	18415	2185	0	24105	0	0	0
Q17.3.2	5	1715	19.7	3.59	1885	36.44	2735	6595	72.69	31.86	77735	19545
Q17.3.3	5	0	5605	0	0.525	19155	2375	4025	17.17	31045	20.07	0
Q17.3.5	5	1.91	24.75	13.22	2.72	30.26	5.99	49.63	304.13	40935	148665	59.54
Q17.3.1	10	0	4855	0	0	21.13	1755	4.34	21615	0	0	0
Q17.3.2	10	2.47	26.82	52445	4645	57.65	8.05	22825	1405995	81055	225265	289.25
Q17.3.3	10	0.815	6715	1.77	0.52	31.82	3.3	9505	44295	16325	40.14	12815
Q17.3.5	10	7375	36865	45255	12.32	60.94	66.3	137125	9275285	4637.82	2339.55	5356.01
Q17.3.1	15	0	3985	0	0	23.53	2305	7.05	40.58	0	8.28	20585
Q17.3.2	15	7775	31935	125.09	6625	55045	15975	82315	6319485	451.14	403.35	1207.12
Q17.3.3	15	1665	10315	2.26	1125	25.68	4225	18.35	99.72	15.81	47985	29.71
Q17.3.5	15	17.85	22.96	51435	32.56	93805	128475	392.54	16600	14611865	6276065	26440575
Q17.3.1	20	2015	5495	2405	0.62	73.1	4.67	16155	77.94	41.7	68.39	70765
Q17.3.2	20	17.92	34.15	73945	5755	56915	9295	117025	3436.69	291.04	210.56	1551755
Q17.3.3	20	11.18	21.47	13.41	1.72	99815	13135	138175	780.92	107.28	211885	373.24
Q17.3.5	20	82555	14	49.54	16485	46.79	26.16	358	9137.39	3502305	655.56	4237015

## Sheet: ST2
Supplementary Table 2. Values obtained from the repertoire analysis and of the CDR3 sequence properties of initial TILs from different sections of each biopsy.
Biopsy and section	Number of CDR3nt sequences		CDR3nt length		N(D)Nnt length		Charge central 5-mer of CDR3aa		Hydropathy central 5-mer of CDR3aa		Polarity central 5-mer of CDR3aa		Diversity(nS-W)a
	TRA	TRB	TRA	TRB	TRA	TRB	TRA	TRB	TRA	TRB	TRA	TRB	TRA	TRB
562.4	3204	1601	39.38	43.81	4.09	13.58	-0.037	0.005	-1625	-0.289	0.632	0.426	0.48	0.47
562.6	10046	4317	40.62	43.28	5.02	13.00	-0.002	0.009	-1167	-0.690	0.577	0.499	0.59	0.69
562.7	1079	1130	40.04	41.45	2.36	5.49	0.091	0.001	-1068	-1649	0.542	0.716	0.28	0.12
562.11	2085	896	46.03	45.16	6.41	14.41	-0.001	0.040	-0.823	0.080	0.416	0.153	0.28	0.18
Q1.1B	390	439	42.32	43.60	6.07	16.35	-0.010	-0.003	-0.842	0.182	0.599	0.348	0.11	0.19
Q1.3D	8	220	41.16	45.10	3.46	15.08	-0.104	-0.004	-1000	-1046	0.651	0.485	0.55	0.18
Q1.4B	589	1025	39.50	51.46	6.31	19.16	0.002	-0.011	-0.885	0.863	0.583	0.219	0.23	0.28
Q1.8D	86	167	43.26	42.96	1.30	14.11	-0.108	0.000	-2000	-2062	0.685	0.865	0.22	0.17
Q1.9D	287	314	42.08	44.19	5.23	11.15	0.042	0.003	-1000	-1408	0.527	0.747	0.34	0.3
Q2.2M	1931	2827	40.50	43.87	2.49	13.01	0.015	-0.029	0.110	-1245	0.304	0.461	0.29	0.27
Q2.8D	1336	1364	41.36	42.26	2.91	12.96	-0.027	-0.002	-1000	-0.526	0.536	0.353	0.34	0.35
Q7.5	2666	3119	41.22	44.11	4.87	14.33	-0.039	0.022	-1000	-0.922	0.596	0.486	0.69	0.63
Q7.6	3617	4083	39.46	45.39	4.37	15.31	-0.011	0.032	-1000	-0.712	0.589	0.501	0.7	0.7
Q7.8	2520	3255	42.86	44.87	4.66	14.69	-0.015	-0.024	-1000	-0.803	0.616	0.573	0.59	0.55
Q8.3	731	691	41.42	42.47	5.62	12.98	0.018	-0.127	-1000	-1423	0.598	0.629	0.62	0.61
Q8.4	1560	1795	40.16	43.44	3.66	13.53	0.005	0.021	-1000	-0.892	0.604	0.537	0.78	0.77
Q8.5	1028	1095	41.15	43.64	4.58	13.20	0.006	0.004	-1000	-0.745	0.553	0.512	0.72	0.74
Q10.1	745	965	45.05	45.54	5.31	15.03	-0.020	0.014	-0.503	-0.170	0.449	0.403	0.46	0.45
Q10.3	370	532	42.22	44.09	4.98	13.61	0.057	-0.002	-0.975	-0.658	0.551	0.535	0.62	0.64
Q10.5	1673	1703	41.80	43.67	4.49	13.10	0.065	-0.011	-0.969	-0.723	0.530	0.541	0.62	0.71
Q12.4	1737	1491	40.55	42.63	5.95	13.83	0.011	0.012	-1000	-1251	0.584	0.596	0.59	0.6
Q15.2.1	118	92	45.51	43.36	5.94	8.18	0.026	-0.120	-1000	-0.241	0.583	0.447	0.37	0.29
Q15.2.3	80	407	48.93	43.44	10.13	12.39	0.006	0.024	-0.197	0.277	0.350	0.453	0.46	0.32
Q16.2.1	1139	1125	41.40	42.07	3.92	16.36	0.161	-0.012	-2000	-0.257	0.763	0.435	0.21	0.26
Q17.3.2	568	539	41.53	45.56	3.47	12.36	0.043	-0.012	-1000	-0.794	0.566	0.639	0.5	0.43
Q17.3.5	219	165	42.41	42.84	4.94	12.32	0.001	0.071	-1000	-1571	0.611	0.659	0.46	0.54
Total	39812	35357
a Diversity was calculated using the normalized Shannon-Wiener index
